# Supplementary material for: Processed Transcript Insertion as a Novel Germline Mutational Mechanism in BRCA1-Associated Hereditary Breast Cancer
Source: Cancers (Basel). 2025 Dec 2;17(23):3872. doi: 10.3390/cancers17233872 (PMC12691391; doi:10.3390/cancers17233872)
Supplement: Supplementary file 1 [file cancers-17-03872-s001.zip]

Archive with 1 entries (1 files):
- cancers-3995506-supplementary.pdf
